# Supplementary material for: Changes in interoception before and after treatment in patients with alcohol use disorder
Source: Neuropsychopharmacol Rep. 2024 Oct 22;44(4):792–7. doi: 10.1002/npr2.12491 (PMC11609739; doi:10.1002/npr2.12491)
Supplement: Supplementary file 1 — Appendix S1. [file NPR2-44-792-s001.xlsx]

## Sheet: 瀬野川入院とよこがわを比較の項目
ID	Age	Sex	inpatient or outpatient	History of psychiatric hospitalization	1st AUDIT	1st AUDIT-C	1st BPQ-BA	1st AST	1st ALT	1st AST/ALT	1st γ-GTP	1st MCV	1st PLT	1st Systolic blood pressure	1st Diastolic blood pressure	1st Pulse	1st Fib-4 index	2nd BPQ-BA	2nd AST	2nd ALT	2nd AST/ALT	2nd γ-GTP	2nd MCV	2nd PLT	2nd Fib-4 index	入院日数
1001	45	f	outpatient	No	26	12	37	49	26	1.88462	107	80	24.2				1.78693
1002	40	m	inpatient	No	30	11	22	90	53	1.69811	224	104	11.4	116	71	76	4.3377	14	61	70	0.871429	109	95	10.9	2.67556	51
1004	47	m	inpatient	Yes	15	6	23	40	24	1.66667	136	100	13.2	136	92	86	2.90722	16	34	39	0.871795	116	107	8.9	2.87511	90
1005	54	m	outpatient	No	37	11	24	81	50	1.62	115	94	11.3				5.47413
1007	73	m	inpatient	No	36	12	22	35	14	2.5	92	96	27.9	162	90	89	2.4475	14	19	22	0.863636	30	99	20.7	1.42855	51
1009	53	m	outpatient	No	18	9	16	123	57	2.15789	1180	101	24.9				3.46772
1011	39	f	outpatient	No	27	5	17	242	103	2.34951	242	94	11.8				7.88096
1015	62	m	inpatient	No	21	10	21	20	17	1.17647	29	94	28.8				1.04425
1016	62	f	inpatient	No	36	12	20	59	27	2.18519	293	107	21.3	109	71	89	3.30508	14	59	32	1.84375	140	104	16.1	4.01645	31
1017	43	m	inpatient	Yes	28	10	21	62	103	0.601942	510	90	18.8	112	83	83	1.39728
1019	49	f	inpatient	Yes	22	9	35	55	25	2.2	138	97	26.4	112	68	90	2.04167
1020	69	m	inpatient	No	26	11	24	67	77	0.87013	138	104	27.1	122	86	74	1.94406
1021	30	m	inpatient	Yes	32	6	39	233	108	2.15741	98	95	2.5	157	85	117	26.9045	14	46	39	1.17949	27	94	5	4.41954	45
1022	33	m	inpatient	No	25	11	26	83	70	1.18571	478	104	36.8	126	89	69	0.889601
1023	38	m	outpatient	No	26	9	20	47	53	0.886792	180	100	29.1				0.843045
1025	61	m	inpatient	Yes	21	12	17	44	30	1.46667	48	88	25.7	147	91	94	1.90673
1026	76	m	inpatient	Yes	28	9	31	76	56	1.35714	111	94	32.6	147	93	75	2.36764	19								17
1027	66	m	inpatient	Yes	30	12	26	328	183	1.79235	793	85	16.8	109	63	71	9.52539	22	18	13	1.38462	45	86	19.6	1.68108	74
1028	42	m	inpatient	Yes	34	12	20	88	22	4	258	91	11.8	138	101	74	6.67788	18	28	20	1.4	35	88	20.6	1.27651	63
1029	61	m	inpatient	Yes	29	11	18	542	325	1.66769	762	99	11.7	125	89	105	15.6748	15	9	8	1.125	33	90	28.5	0.681056	92
1032	56	m	inpatient	No	24	12	24	280	87	3.21839	2473	103	7.2	137	90	103	23.3482	18	29	28	1.03571	98	91	18	1.70504	90
1033	58	m	inpatient	Yes	31	12	27	1181	719	1.64256	1847	85	15.3	164	105	111	16.6964	12	22	24	0.916667	84	91	18.6	1.40034	55
1034	61	m	inpatient	No	33	12	23	268	70	3.82857	298	101	11.5	143	72	102	16.991
1035	58	m	inpatient	No	14	12	14	154	107	1.43925	633	90	10.7	147	93	97	8.06999
1039	75	m	inpatient	Yes	20	8	32	68	38	1.78947	450	91	12.7	83	50	98	6.5144	30	21	16	1.3125	61	94	17.6	2.23722	87
1040	46	f	inpatient	Yes	34	12	26	109	42	2.59524	209	102	16.8	122	77	98	4.60522	24	28	23	1.21739	40	99	13.9	1.93213	83
1041	49	m	inpatient	No	22	12	14	83	52	1.59615	646	106	21	133	100	74	2.68567	36	37	68	0.544118	145	100	22.3	0.985913	51
1042	61	m	inpatient	Yes	21	12	23	268	104	2.57692	1232	104	11.8	138	72	82	13.5852	33	34	39	0.871795	121	96	13.6	2.44195	53
1043	58	m	inpatient	Yes	23	11	27	157	36	4.36111	618	112	8.1	165	77	128	18.7366	23	67	43	1.55814	177	101	12.9	4.59387	56
1044	52	m	inpatient	Yes	26	8	20	13	11	1.18182	89	101	13.3	101	91	102	1.53249	16	14	13	1.07692	52	105	36.5	0.55318	25
1045	44	m	inpatient	No	19	10	24	427	484	0.882231	1680	101	19.7	143	92	86	4.33503	16	33	58	0.568966	163	95	25.8	0.73898	59
P001	51	f	outpatient	Yes	26	2	20	21	10	2.1	16	97	16	97	70	98	2.11675
P002	39	f	outpatient	No	31	12	18	24	15	1.6	28	105	25.5	136	87	88	0.947742	18	25	15	1.66667	51	109	23.8	1.05775
P003	70	m	outpatient	No	28	11	14	27	12	2.25	552	108	15.8	109	75	65	3.45314	25	20	12	1.66667	200	108	19.6	2.06197
P004	36	m	outpatient	No	19	11	16	37	38	0.973684	430	98	31.1	116	93	118	0.694788	14	48	27	1.77778	251	100	32.3	1.02958
P005	59	m	outpatient	Yes	20	3	23	19	12	1.58333	41	94.3	44.1	91	66	103	0.733798	16	58	35	1.65714	22	89	16.7	3.46361	26
P006	41	m	outpatient	No	31	12	26	22	25	0.88	71	97	24.1	120	84	61	0.748548
P007	67	m	outpatient	No	13	5	13	15	19	0.789474	22	90	25	141	87	75	0.922251
P008	61	m	outpatient	No	27	10	15	20	12	1.66667	34			118	70	66
P009	38	m	outpatient	No	19	8	18	28	26	1.07692	74	101	41.5	124	96	98	0.502813
P010	36	m	outpatient	No	35	12	21	177	87	2.03448	338	101	4.8	148	107	99	14.2323
P011	48	m	outpatient	No	23	9	12	27	19	1.42105	42	95	19.6	143	93	61	1.51695
P012	30	m	outpatient	No	25	11	18	24	26	0.923077	53	95	16	142	86	81	0.882523	19	72	134	0.537313	139	97	25.1	0.743409
P013	43	f	outpatient	Yes	24	5	12	21	20	1.05	32		23.1				0.874099
P014	62	m	outpatient	No	28	12	18	78	59	1.32203	377	94	14	129	74	100	4.4971	21	62	64	0.96875	269	91	12	4.00417
P015	35	f	outpatient	No	29	12	24	16	9	1.77778	24	119	30.1	115	73	78	0.620155
P016	48	f	outpatient	Yes	12	11	22	232	109	2.12844	1137	101	12.4	116	79	101	8.6019	18	131	51	2.56863	979	104	13.1	6.72134
P017	40	f	outpatient	No	27	12	26	41	35	1.17143	64	94	20.1	132	88	62	1.37916
P018	49	m	outpatient	No	26	12	29	73	39	1.87179	212	102	21.3	133	78	78	2.6891
P019	38	m	inpatient	No	32	11	27	85	94	0.904255	557	103	16.8	120	74	77	1.98303	18	31	38	0.815789	177	94	29	0.658955
